# Supplementary material for: Multi-Time Point Transcriptome Analysis and Functional Validation Revealed Bol4CL41 Negatively Regulates Black Rot Resistance in Cabbage
Source: Int J Mol Sci. 2025 Jun 26;26(13):6179. doi: 10.3390/ijms26136179 (PMC12249714; doi:10.3390/ijms26136179)
Supplement: Supplementary file 1 [file ijms-26-06179-s001.zip]

Archive with 3 entries (3 files):
- Figure_S1.pdf
- Figure_S2.pdf
- Table S1~S4.xlsx
