# Supplementary material for: Multi-Time Point Transcriptome Analysis and Functional Validation Revealed Bol4CL41 Negatively Regulates Black Rot Resistance in Cabbage
Source: Int J Mol Sci. 2025 Jun 26;26(13):6179. doi: 10.3390/ijms26136179 (PMC12249714; doi:10.3390/ijms26136179)
Supplement: Supplementary file 1 [file ijms-26-06179-s001.zip › Table S1~S4.xlsx]

## Sheet: Table S1
Table S1. List of 26 differentially expressed genes
Gene ID	R0_vs_S0_de	R0_vs_S0_log2fc	R0_vs_S0_pvalue	R6_vs_S6_de	R6_vs_S6_log2fc	R6_vs_S6_pvalue	R24_vs_S24_de	R24_vs_S24_log2fc	R24_vs_S24_pvalue	R48_vs_S48_de	R48_vs_S48_log2fc	R48_vs_S48_pvalue	R0_vs_R6_de	R0_vs_R6_log2fc	R0_vs_R6_pvalue	R0_vs_R24_de	R0_vs_R24_log2fc	R0_vs_R24_pvalue	R0_vs_R48_de	R0_vs_R48_log2fc	R0_vs_R48_pvalue	S0_vs_S6_de	S0_vs_S6_log2fc	S0_vs_S6_pvalue	S0_vs_S24_de	S0_vs_S24_log2fc	S0_vs_S24_pvalue	S0_vs_S48_de	S0_vs_S48_log2fc	S0_vs_S48_pvalue
BolC04g030540.2J	Down Regulation	-2.71477	2.46838e-21	Down Regulation	-2.74684	0.000277054	Down Regulation	-2.80154	1.94966e-25	Down Regulation	-2.06304	2.805e-12	Up Regulation	1.97183	0.00335391	Up Regulation	4.36541	1.35834e-80	Up Regulation	4.48499	3.38698e-34	Up Regulation	1.94211	3.40087e-12	Up Regulation	4.28052	1.0367e-16	Up Regulation	5.14145	8.77801e-33
BolC09g018390.2J	Down Regulation	-1.00267	1.53977e-08	Down Regulation	-2.24047	6.87304e-31	Up Regulation	1.05072	3.36946e-05	Down Regulation	-1.38841	3.69116e-06	Up Regulation	5.95719	3.46497e-112	Up Regulation	3.04698	3.10356e-56	Up Regulation	2.40448	2.8308e-12	Up Regulation	4.7208	1.98286e-44	Up Regulation	5.10098	3.18074e-81	Up Regulation	2.01978	1.02277e-12
BolC01g022860.2J	Up Regulation	4.18521	0.030371	Up Regulation	2.64861	3.73146e-08	Up Regulation	3.88948	4.87543e-43	Up Regulation	2.23279	0.00135792	Up Regulation	6.98759	8.1976e-08	Up Regulation	11.324	9.11304e-24	Up Regulation	7.7111	9.08976e-14	Up Regulation	5.45326	1.6543e-17	Up Regulation	11.0302	2.50461e-268	Up Regulation	5.7516	6.8377e-09
BolC01g004090.2J	Up Regulation	2.69032	1.44353e-11	Down Regulation	-3.91268	4.44536e-33	Up Regulation	1.01685	0.000193335	Up Regulation	1.35617	0.00488969	Up Regulation	2.23854	6.54908e-15	Up Regulation	4.26542	2.94823e-19	Up Regulation	3.67679	9.62149e-09	Down Regulation	-4.36402	6.81528e-19	Up Regulation	2.59041	8.95115e-34	Up Regulation	2.34871	2.18958e-05
BolC05g003980.2J	Up Regulation	2.77412	2.17886e-40	Up Regulation	3.64163	1.71102e-08	Up Regulation	3.48622	5.55334e-07	Up Regulation	2.38498	5.78977e-09	Down Regulation	-3.26667	4.90656e-15	Down Regulation	-3.91605	3.70684e-17	Down Regulation	-1.17198	0.00131734	Down Regulation	-2.39533	4.50474e-28	Down Regulation	-3.2087	1.28524e-36	Down Regulation	-1.55804	1.87845e-10
BolC07g044010.2J	Up Regulation	6.49356	3.41515e-10	Down Regulation	-1.34075	0.00595314	Up Regulation	1.35149	0.00561234	Up Regulation	2.94803	3.80699e-15	Up Regulation	5.71581	6.14992e-11	Up Regulation	8.4292	2.93403e-13	Up Regulation	6.0965	1.18269e-11	Down Regulation	-2.11925	0.0007228	Up Regulation	3.28515	1.35795e-08	Up Regulation	2.56026	2.52082e-18
BolC01g015310.2J	Up Regulation	6.11999	0	Up Regulation	6.27189	4.2994e-75	Up Regulation	5.92353	4.72603e-44	Up Regulation	7.58115	3.73107e-48	Down Regulation	-2.29911	1.33011e-08	Down Regulation	-3.12297	4.6452e-12	Down Regulation	-3.71933	4.76326e-14	Down Regulation	-2.14585	2.00895e-72	Down Regulation	-3.32102	4.80039e-63	Down Regulation	-2.25877	2.19432e-27
BolC03g013450.2J	Down Regulation	-1.17616	4.00549e-14	Down Regulation	-1.25169	1.62178e-08	Down Regulation	-1.03994	0.000549353	Down Regulation	-2.59249	6.98039e-19	Up Regulation	1.69483	2.1262e-11	Up Regulation	2.5389	1.64761e-11	Up Regulation	3.01541	7.01028e-32	Up Regulation	1.62073	1.63578e-28	Up Regulation	2.67559	8.53255e-39	Up Regulation	1.60212	1.99327e-12
BolC01g052680.2J	Up Regulation	1.41297	1.95391e-06	Down Regulation	-1.54133	0.00214222	Up Regulation	1.07569	0.00156897	Up Regulation	1.10602	0.00158075	Up Regulation	1.17475	0.0163974	Up Regulation	3.16063	3.18435e-10	Up Regulation	1.77942	0.0010004	Down Regulation	-1.7791	4.25997e-09	Up Regulation	2.8246	1.58836e-12	Up Regulation	1.47161	2.0938e-07
BolC06g017310.2J	Down Regulation	-4.29935	6.93068e-24	Down Regulation	-3.83138	2.24804e-25	Down Regulation	-3.88656	7.18575e-23	Down Regulation	-3.45282	4.82549e-07	Down Regulation	-2.93335	1.2207e-15	Down Regulation	-2.03854	3.25741e-10	Down Regulation	-2.09031	2.60617e-09	Down Regulation	-2.46372	1.57465e-07	Down Regulation	-1.6275	0.000694158	Down Regulation	-1.23958	0.0107888
BolC09g052150.2J	Up Regulation	1.67315	5.55742e-09	Up Regulation	2.52714	1.25356e-11	Up Regulation	1.71849	0.0273702	Up Regulation	1.42312	0.00147019	Down Regulation	-2.69727	8.91916e-14	Down Regulation	-2.2411	6.31716e-10	Down Regulation	-1.3253	0.000132381	Down Regulation	-1.84207	2.10354e-09	Down Regulation	-2.19522	6.10382e-10	Down Regulation	-1.57406	1.7683e-08
BolC04g001130.2J	Up Regulation	1.59718	3.54291e-30	Up Regulation	1.36234	1.44623e-21	Up Regulation	1.2258	0.0232939	Up Regulation	2.42004	1.68575e-06	Up Regulation	1.72666	2.34158e-16	Down Regulation	-1.65168	1.45826e-08	Down Regulation	-2.2786	1.21862e-18	Up Regulation	1.49332	4.84373e-33	Down Regulation	-2.02467	5.6872e-22	Down Regulation	-1.45439	1.56266e-10
BolC08g003500.2J	Down Regulation	-1.63789	1.3853e-06	Down Regulation	-1.57637	2.13333e-15	Down Regulation	-1.52302	4.98499e-06	Down Regulation	-1.22358	0.00104271	Up Regulation	2.14181	7.55407e-23	Up Regulation	1.44331	1.81641e-08	Up Regulation	1.16793	5.72775e-05	Up Regulation	2.20508	3.82131e-13	Up Regulation	1.5559	0.000129074	Up Regulation	1.58501	0.000298399
BolC08g029290.2J	Down Regulation	-2.55834	1.18326e-28	Down Regulation	-1.15702	0.000122763	Down Regulation	-4.01114	3.94482e-08	Down Regulation	-3.39206	4.24024e-17	Down Regulation	-3.14475	8.49636e-48	Down Regulation	-1.41631	3.40024e-08	Down Regulation	-1.89521	9.17936e-20	Down Regulation	-1.74402	0.00281052	Down Regulation	-2.86861	4.42638e-05	Down Regulation	-2.72984	7.7412e-05
BolC05g011490.2J	Up Regulation	2.71041	1.17379e-13	Up Regulation	2.57988	1.65069e-07	Up Regulation	2.7987	8.89142e-05	Up Regulation	2.0652	1.51864e-05	Down Regulation	-1.4378	1.80341e-08	Up Regulation	1.14692	1.53499e-07	Up Regulation	1.86809	9.40692e-05	Down Regulation	-1.5654	2.48096e-06	Up Regulation	1.23063	0.0205191	Up Regulation	1.22226	0.00248322
BolC06g036850.2J	Up Regulation	4.107	9.41671e-49	Up Regulation	4.66818	3.15406e-11	Up Regulation	6.09338	3.06431e-05	Up Regulation	4.54655	1.41664e-17	Down Regulation	-4.66698	1.29872e-10	Down Regulation	-3.28493	2.03412e-07	Down Regulation	-2.45564	5.84348e-05	Down Regulation	-4.10199	2.72641e-47	Down Regulation	-1.29672	0.000480661	Down Regulation	-2.01845	2.45885e-16
BolC03g075780.2J	Down Regulation	-3.11595	1.53426e-29	Down Regulation	-3.53321	2.07817e-24	Down Regulation	-3.15365	2.90424e-21	Down Regulation	-2.87531	1.37399e-15	Up Regulation	1.45557	3.85535e-09	Up Regulation	1.1059	2.54755e-07	Up Regulation	1.1405	6.5592e-06	Up Regulation	1.03735	0.0350539	Up Regulation	1.06836	0.0217678	Up Regulation	1.38422	0.00300536
BolC06g021750.2J	Up Regulation	1.36643	2.37732e-11	Up Regulation	1.40268	0.00179094	Up Regulation	1.15241	0.0133751	Up Regulation	2.00738	0.0182421	Down Regulation	-1.80983	5.66643e-08	Down Regulation	-1.73842	6.89986e-07	Down Regulation	-3.05701	5.98216e-13	Down Regulation	-1.7724	6.12233e-17	Down Regulation	-1.9567	2.69574e-12	Down Regulation	-2.41129	1.82356e-14
BolC02g036400.2J	Down Regulation	-2.68267	1.76785e-20	Down Regulation	-1.35482	3.34878e-06	Down Regulation	-3.28905	1.1404e-28	Down Regulation	-3.3061	2.35439e-13	Down Regulation	-3.43424	9.75235e-28	Down Regulation	-1.05279	4.21074e-06	Down Regulation	-1.44041	5.32456e-08	Down Regulation	-2.10413	9.08016e-28	Down Regulation	-1.65904	2.4854e-11	Down Regulation	-2.06055	2.02211e-13
BolC09g004870.2J	Up Regulation	1.77897	7.40038e-14	Up Regulation	1.58551	0.0189841	Up Regulation	1.52066	0.0105935	Up Regulation	1.96051	4.7751e-05	Down Regulation	-3.18964	1.22044e-10	Down Regulation	-1.98466	1.3437e-05	Down Regulation	-1.18438	0.00597697	Down Regulation	-3.37978	2.09393e-33	Down Regulation	-2.24879	5.0465e-13	Down Regulation	-1.00228	0.00107414
BolC01g040670.2J	Up Regulation	3.59919	8.42132e-132	Up Regulation	5.7241	2.81168e-39	Up Regulation	3.80024	8.38578e-08	Up Regulation	3.81914	4.38709e-09	Down Regulation	-5.9073	1.31446e-35	Down Regulation	-1.26169	3.27878e-05	Up Regulation	1.36249	1.22586e-05	Down Regulation	-3.78082	9.91254e-138	Down Regulation	-1.0634	4.13559e-06	Up Regulation	1.58501	0.000877169
BolC03g017760.2J	Up Regulation	2.63566	8.60294e-42	Up Regulation	1.85474	0.042024	Up Regulation	1.92563	0.0105259	Up Regulation	3.19763	0.00243943	Down Regulation	-4.40183	3.62873e-05	Down Regulation	-3.3313	0.000595855	Down Regulation	-4.42098	5.06895e-05	Down Regulation	-5.18361	2.17764e-91	Down Regulation	-4.04655	3.94291e-42	Down Regulation	-3.84382	1.41604e-35
BolC09g050190.2J	Up Regulation	1.97046	1.96175e-11	Up Regulation	3.93678	2.31402e-11	Up Regulation	2.97695	3.84066e-07	Up Regulation	Inf	5.77536e-06	Down Regulation	-3.40091	1.00966e-06	Down Regulation	-2.02407	0.00137923	Down Regulation	-	4.03351e-10	Down Regulation	-1.43543	2.61711e-07	Down Regulation	-1.02276	0.00164215	Down Regulation	-2.30309	4.07384e-09
BolC04g041920.2J	Up Regulation	1.48515	1.08588e-09	Up Regulation	1.36744	0.00223406	Up Regulation	1.2788	0.00540273	Up Regulation	1.39277	0.0412243	Down Regulation	-1.88308	9.31518e-06	Down Regulation	-1.15462	0.003515	Down Regulation	-1.13492	0.00859337	Down Regulation	-2.00058	1.29377e-14	Down Regulation	-1.36151	6.25063e-06	Down Regulation	-1.22777	6.48696e-05
BolC04g061090.2J	Up Regulation	2.59862	2.6281e-27	Up Regulation	2.00529	0.000200064	Up Regulation	1.04552	0.0357896	Up Regulation	2.67633	5.56118e-06	Down Regulation	-4.47643	3.86922e-18	Down Regulation	-1.26788	0.00453878	Down Regulation	-1.27363	0.0063146	Down Regulation	-5.07071	4.44307e-60	Down Regulation	-2.82344	2.33111e-29	Down Regulation	-1.19587	5.089e-06
BolC04g003010.2J	Up Regulation	4.2608	3.94559e-98	Up Regulation	3.22702	2.54596e-07	Up Regulation	3.68955	4.14835e-25	Up Regulation	3.02936	3.92114e-07	Down Regulation	-2.8809	7.00939e-05	Down Regulation	-1.19801	0.0263912	Down Regulation	-2.7766	9.47187e-05	Down Regulation	-3.91069	9.83069e-92	Down Regulation	-1.7724	9.45511e-18	Down Regulation	-4.00514	4.34928e-54

## Sheet: Table S2
Table S2. Physiological and biochemical characterization of predicted 4CL proteins in cabbage
Gene name	Gene ID	Genomic location	Protein length (aa)	Protein characteristics					Subcellular location
				MW (kDa)	Theoretical pI	Instability Index	Aliphatic Index	GRAVY
Bol4CL1	BolC09g029490.2J	26683685-26688320	706	77.37	7.08	42.45	93.68	-0.1	PM
Bol4CL2	BolC05g059710.2J	54710010-54715147	704	77.14	7.23	28.86	88.59	-0.093	Chlo
Bol4CL3	BolC03g038030.2J	25373321-25378372	696	76.2	7.56	29.61	89.48	-0.091	Chlo
Bol4CL4	BolC04g048940.2J	50043607-50048131	747	82.23	5.94	36.27	81.93	-0.154	Chlo
Bol4CL5	BolC07g039570.2J	42959306-42963456	698	77.06	6.2	39.75	85.47	-0.16	Pero
Bol4CL6	BolC08g028660.2J	31305693-31307865	564	61.53	8.69	35.13	96.77	0.066	Chlo
Bol4CL7	BolC09g029470.2J	26667314-26670105	618	67.8	8.42	35.37	94.61	-0.094	PM
Bol4CL8	BolC05g018380.2J	11347749-11349765	546	59.62	8.34	38.31	96.74	0.027	PM
Bol4CL9	BolC08g033090.2J	34651562-34653650	514	55.38	5.69	37.93	91.5	-0.104	PM
Bol4CL10	BolC08g028700.2J	31331775-31333881	553	59.76	8.78	34.01	92.73	0.009	Chlo
Bol4CL11	BolC01g012750.2J	8027761-8030130	574	62.73	8.12	39,81	96.74	0.094	ER
Bol4CL12	BolC04g068410.2J	65200543-65204278	660	74.5	6.33	32.94	87.56	-0.221	Cyto
Bol4CL13	BolC06g029710.2J	31695602-31699103	716	78.37	5.72	30.25	91.22	-0.076	Chlo
Bol4CL14	BolC03g049970.2J	35012058-35015235	721	78.66	7.49	26.25	89.35	-0.096	Chlo
Bol4CL15	BolC01g018080.2J	12487375-12491516	667	74.54	6.15	35.77	88.22	-0.135	Nucl
Bol4CL16	BolC04g001100.2J	771223-777235	621	69.67	5.77	37.51	91.55	-0.172	Cyto
Bol4CL17	BolC02g061380.2J	64246103-64248426	559	60.84	8.49	39.18	101.11	-0.013	Pero
Bol4CL18	BolC04g001130.2J	868924-872781	688	77.81	5.93	36.39	90.94	-0.171	Cyto
Bol4CL19	BolC09g016220.2J	12127346-12132326	660	74.07	6.44	32.55	92.15	-0.215	Cysk
Bol4CL20	BolC07g022250.2J	27627040-27631220	587	63.86	6.91	37.71	89.68	-0.105	PM
Bol4CL21	BolC07g005250.2J	6284429-6286296	597	66.51	7.68	39.42	82.58	-0.243	Mito
Bol4CL22	BolC02g033490.2J	30394250-30396199	552	60.55	6.61	32.98	83.64	-0.138	Cyto
Bol4CL23	BolC03g046090.2J	31136095-3113824	584	65.4	8.71	37.26	89.43	-0.197	Pero
Bol4CL24	BolC02g040930.2J	38892574-38896444	666	73.82	5.72	31.89	89.1	-0.132	Cyto
Bol4CL25	BolC06g037140.2J	38328238-38330297	567	63.43	8.13	33.53	91.8	-0.174	Cyto
Bol4CL26	BolC09g032540.2J	30116260-30120824	733	81.51	5.98	36.62	86.18	-0.187	Cyto
Bol4CL27	BolC04g040990.2J	42236248-42241030	725	81.08	8.91	37.59	91.7	-0.178	Chlo
Bol4CL28	BolC02g022010.2J	18019352-18021381	579	64.77	7.32	41.19	88.53	-0.22	Pero
Bol4CL29	BolC05g019900.2J	12624197-12626464	549	60.29	6.79	30.67	85.7	-0.162	Cyto
Bol4CL30	BolC03g008320.2J	4389839-4391494	551	60.53	6.77	32.42	86.28	-0.106	Pero
Bol4CL31	BolC03g048760.2J	33700064-33704658	718	80.33	8.42	43.06	87.1	-0.229	Vacu
Bol4CL32	BolC05g033660.2J	27742732-27748739	661	73.7	6.42	37.01	87.62	-0.15	Nucl
Bol4CL33	BolC06g048520.2J	46278849-46280480	543	60	7.22	39.52	83.92	-0.181	Cyto
Bol4CL34	BolC05g018430.2J	11376439-11378264	550	60	8.44	38.47	87.87	-0.051	Pero
Bol4CL35	BolC05g049410.2J	47397056-47400574	662	73.11	7.93	36.42	82.69	-0.193	Chlo
Bol4CL36	BolC09g014820.2J	10892153-10899496	1543	169.61	4.64	44.71	84.15	-0.437	Chlo
Bol4CL37	BolC02g032350.2J	29253893-29255539	548	60.27	6.26	36.17	90.8	-0.024	Pero
Bol4CL38	BolC05g028510.2J	21368496-21373910	1134	127.59	5.8	44.88	92.88	-0.32	PM
Bol4CL39	BolC05g050100.2J	48139970-48143364	544	59.97	5.54	29.35	81.75	-0.268	Nucl
Bol4CL40	BolC01g046660.2J	44371108-44374528	614	68.27	6.85	34.17	81.64	-0.273	Chlo
Bol4CL41	BolC06g036850.2J	38129994-38135203	427	46.03	5.36	42.12	105.2	0.022	Cyto
Bol4CL42	BolC03g028210.2J	17508817-17515643	584	66.2	7.48	31.73	90.45	-0.192	Cyto
Bol4CL43	BolC02g007430.2J	4538948-4540060	352	38.36	6.39	38.27	90.31	-0.004	Cyto

## Sheet: Table S3
Table S3. Renamed list of 4CL gene family members across four species
Renamed ID	Gene ID
At4CL1	AT1G51680.1
At4CL2	AT3G21240.1
At4CL3	AT3G21230.1
At4CL4	AT1G65060.1
At4CL5	AT1G20510.1
At4CL6	AT1G20500.1
At4CL7	AT1G20490.1
At4CL8	AT1G20480.1
At4CL9	AT1G62940.1
At4CL10	AT4G19010.1
At4CL11	AT4G05160.1
At4CL12	AT5G63380.1
At4CL13	AT5G38120.1
Os4CL1	Os08t0245200-01
Os4CL2	Os02t0697400-01
Os4CL3	Os02t0177600-01
Os4CL4	Os06t0656500-01
Os4CL5	Os08t0448000-01
BolH4CL1	BolC6t36477H
BolH4CL2	BolC5t34789H
BolH4CL3	BolC3t16474H
BolH4CL4	BolC6t38989H
BolH4CL5	BolC5t32977H
BolH4CL6	BolC4t26673H
BolH4CL7	BolC5t32974H
BolH4CL8	BolC9t56095H
BolH4CL9	BolC3t17440H
BolH4CL10	BolC7t44624H
BolH4CL11	BolC8t49646H
BolH4CL12	BolC9t56093H
BolH4CL13	BolC4t21697H
BolH4CL14	BolC4t21698H
BolH4CL15	BolC5t30608H
BolH4CL16	BolC8t49649H
BolH4CL17	BolC4t28752H
BolH4CL18	BolC8t50020H
BolH4CL19	BolC1t01279H
BolH4CL20	BolC6t38259H
BolH4CL21	BolC3t17759H
BolH4CL22	BolC1t01831H
BolH4CL23	BolC5t32195H
BolH4CL24	BolC8t49647H
BolH4CL25	BolC2t12319H
BolH4CL26	BolC5t30610H
BolH4CL27	BolC9t54629H
BolH4CL28	BolC7t40967H
BolH4CL29	BolC7t42838H
BolH4CL30	BolC2t09470H
BolH4CL31	BolC3t17309H
BolH4CL32	BolC2t10228H
BolH4CL33	BolC6t39017H
BolH4CL34	BolC9t56408H
BolH4CL35	BolC4t25753H
BolH4CL36	BolC2t08302H
BolH4CL37	BolC5t30748H
BolH4CL38	BolC3t17589H
BolH4CL39	BolC3t13391H
BolH4CL40	BolC6t40159H
BolH4CL41	BolC5t30613H
BolH4CL42	BolC5t33697H
BolH4CL43	BolC9t54487H
BolH4CL44	BolC2t09352H
BolH4CL45	BolC5t31685H
BolH4CL46	BolC2t06749H
BolH4CL47	BolC5t33782H
BolH4CL48	BolC1t04779H
BolH4CL49	BolC3t15437H
Bra4CL1	BraA01g010590.4.1C.1
Bra4CL2	BraA01g014660.4.1C.1
Bra4CL3	BraA01g037870.4.1C.1
Bra4CL4	BraA02g017370.4.1C.1
Bra4CL5	BraA02g024060.4.1C.1
Bra4CL6	BraA02g024790.4.1C.1
Bra4CL7	BraA02g029760.4.1C.1
Bra4CL8	BraA02g046210.4.1C.1
Bra4CL9	BraA03g007720.4.1C.1
Bra4CL10	BraA03g033090.4.1C.1
Bra4CL11	BraA03g040280.4.1C.1
Bra4CL12	BraA03g040290.4.1C.1
Bra4CL13	BraA03g041500.4.1C.1
Bra4CL14	BraA03g042310.4.1C.1
Bra4CL15	BraA04g008520.4.1C.1
Bra4CL16	BraA04g017640.4.1C.1
Bra4CL17	BraA04g034730.4.1C.1
Bra4CL18	BraA05g000760.4.1C.1
Bra4CL19	BraA05g018900.4.1C.1
Bra4CL20	BraA05g020670.4.1C.1
Bra4CL21	BraA05g027970.4.1C.1
Bra4CL22	BraA05g027990.4.1C.1
Bra4CL23	BraA05g028020.4.1C.1
Bra4CL24	BraA05g032670.4.1C.1
Bra4CL25	BraA05g033280.4.1C.1
Bra4CL26	BraA05g041800.4.1C.1
Bra4CL27	BraA06g016570.4.1C.1
Bra4CL28	BraA06g016580.4.1C.1
Bra4CL29	BraA06g016620.4.1C.1
Bra4CL30	BraA06g018790.4.1C.1
Bra4CL31	BraA06g023740.4.1C.1
Bra4CL32	BraA06g036620.4.1C.1
Bra4CL33	BraA07g003380.4.1C.1
Bra4CL34	BraA07g016330.4.1C.1
Bra4CL35	BraA07g016340.4.1C.1
Bra4CL36	BraA07g028220.4.1C.1
Bra4CL37	BraA07g032760.4.1C.1
Bra4CL38	BraA07g033000.4.1C.1
Bra4CL39	BraA07g041870.4.1C.1
Bra4CL40	BraA08g028750.4.1C.1
Bra4CL41	BraA08g028760.4.1C.1
Bra4CL42	BraA08g028770.4.1C.1
Bra4CL43	BraA08g028780.4.1C.1
Bra4CL44	BraA09g013250.4.1C.1
Bra4CL45	BraA09g014390.4.1C.1
Bra4CL46	BraA09g026050.4.1C.1
Bra4CL47	BraA09g026070.4.1C.1
Bra4CL48	BraA09g028760.4.1C.1
Bra4CL49	BraA09g037180.4.1C.1

## Sheet: Table S4
Table S4. Differential expression of the Bol4CL gene family
Gene ID	R0_vs_S0_de	R0_vs_S0_log2fc	R0_vs_S0_pvalue	R6_vs_S6_de	R6_vs_S6_log2fc	R6_vs_S6_pvalue	R24_vs_S24_de	R24_vs_S24_log2fc	R24_vs_S24_pvalue	R48_vs_S48_de	R48_vs_S48_log2fc	R48_vs_S48_pvalue
Bol4CL1	-	-	-	-	-	-	-	-	-	-	-	-
Bol4CL2	Up Regulation	9.02969	9.65687e-187	Up Regulation	7.62056	3.32147e-200	Up Regulation	8.43818	9.48952e-89	Up Regulation	8.2713	6.37191e-59
Bol4CL3	Nodiff	-0.182578	0.148674	Nodiff	0.113574	0.432121	Nodiff	0.350268	0.190394	Nodiff	-0.0528662	0.847514
Bol4CL4	Nodiff	-0.353449	0.0153174	Nodiff	0.691506	7.58241e-07	Nodiff	-0.420272	0.0970647	Nodiff	-0.528326	0.067988
Bol4CL5	Up Regulation	1.64679	4.38804e-20	Up Regulation	1.62069	4.13514e-18	Up Regulation	2.33075	1.63145e-14	Nodiff	0.698701	0.0263527
Bol4CL6	Down Regulation	-1.54893	8.55093e-07	Nodiff	0.263526	0.403979	Nodiff	-0.582912	0.123395	Nodiff	-0.0845844	0.783006
Bol4CL7	Nodiff	-0.591364	6.20208e-06	Nodiff	0.269244	0.164163	Nodiff	-0.0703623	0.783969	Nodiff	-0.930078	0.000695247
Bol4CL8	Nodiff	1.10721	0.224903	Up Regulation	1.39922	0.0153297	Nodiff	0.132732	0.897215	Nodiff	1.38947	0.267719
Bol4CL9	Nodiff	-0.172042	0.195157	Nodiff	0.293304	0.0307892	Nodiff	0.41237	0.116117	Nodiff	0.508991	0.0595136
Bol4CL10	Down Regulation	-1.41851	1.54817e-13	Nodiff	0.124885	0.459839	Nodiff	0.178454	0.803023	Nodiff	-0.320698	0.726384
Bol4CL11	Nodiff	-0.590218	0.0403715	Nodiff	-0.075692	0.729819	Nodiff	-0.112152	0.716237	Nodiff	-0.179748	0.64649
Bol4CL12	Up Regulation	7.44129	0	Up Regulation	2.13867	5.26156e-09	Nodiff	0.502794	0.518605	Up Regulation	5.09251	1.09158e-44
Bol4CL13	Nodiff	0.277329	0.0252406	Nodiff	0.133438	0.387323	Up Regulation	1.48753	1.8389e-08	Nodiff	0.780315	0.00648161
Bol4CL14	Nodiff	-0.175749	0.199398	Nodiff	-0.415766	0.00361939	Nodiff	0.107652	0.696658	Nodiff	-0.211653	0.447912
Bol4CL15	Nodiff	-0.124011	0.288666	Nodiff	0.227582	0.10323	Nodiff	0.332581	0.202192	Nodiff	0.354368	0.18794
Bol4CL16	-	-	-	-	-	-	-	-	-	-	-	-
Bol4CL17	Nodiff	0.579765	9.20144e-06	Nodiff	0.424236	0.0849124	Nodiff	0.395117	0.157395	Nodiff	0.308663	0.301215
Bol4CL18	Up Regulation	1.59718	3.54291e-30	Up Regulation	1.36234	1.44623e-21	Up Regulation	1.2258	0.0232939	Up Regulation	2.42004	1.68575e-06
Bol4CL19	Nodiff	-0.862023	1.96426e-07	Nodiff	0.99066	3.98395e-09	Nodiff	-2.13432	0.0641242	Nodiff	1.396	0.116164
Bol4CL20	Nodiff	0.374491	0.388757	Nodiff	-0.133173	0.571484	Down Regulation	-1.1637	0.00633157	Nodiff	0.397379	0.530854
Bol4CL21	Nodiff	-0.260206	0.0597197	Nodiff	-0.381326	0.160987	Nodiff	-0.164199	0.555445	Down Regulation	-1.00228	0.000645712
Bol4CL22	Nodiff	0.484881	0.0547934	Nodiff	0.421737	0.358085	Nodiff	-0.787925	0.0812295	Nodiff	0.544684	0.162429
Bol4CL23	Nodiff	0.250765	0.073811	Nodiff	0.120848	0.886734	Nodiff	0.83453	0.00475129	Nodiff	-0.827912	0.108878
Bol4CL24	Nodiff	-1.16291	0.0807681	Nodiff	-1.09745	0.279761	Nodiff	-2.04413	0.298227	Nodiff	-0.917164	0.700829
Bol4CL25	-	-	-	-	-	-	-	-	-	-	-	-
Bol4CL26	Nodiff	Inf	0.986467	-	-	-	Nodiff	#NAME?	1	-	-	-
Bol4CL27	Nodiff	-0.141044	0.221614	Nodiff	-0.0155752	0.931302	Nodiff	0.53905	0.0338111	Nodiff	-0.417961	0.113068
Bol4CL28	-	-	-	-	-	-	-	-	-	-	-	-
Bol4CL29	Down Regulation	-1.0571	8.18407e-10	Nodiff	-0.142667	0.376177	Nodiff	-0.177643	0.592803	Down Regulation	-1.15961	0.0279241
Bol4CL30	Nodiff	-0.559861	1.72666e-06	Nodiff	-0.240151	0.333719	Nodiff	-0.343283	0.182009	Nodiff	-0.940492	0.0223153
Bol4CL31	Down Regulation	-1.53828	1.66211e-32	Nodiff	-0.265876	0.240004	Nodiff	-0.499548	0.0749934	Down Regulation	-1.25374	2.18358e-05
Bol4CL32	Up Regulation	1.8244	1.24444e-14	Nodiff	0.976415	1.79238e-05	Nodiff	0.575276	0.498775	Up Regulation	2.0601	6.76574e-08
Bol4CL33	Up Regulation	Inf	1.39837e-09	-	-	-	-	-	-	-	-	-
Bol4CL34	Nodiff	0.325496	0.00555908	Nodiff	-0.202042	0.138757	Nodiff	0.420757	0.105898	Nodiff	-0.181912	0.469713
Bol4CL35	Nodiff	-0.254476	0.100961	Nodiff	-0.188768	0.416957	Nodiff	0.285609	0.283295	Nodiff	-0.463154	0.0808671
Bol4CL36	Nodiff	0.216459	0.45287	Nodiff	-0.540254	0.0715793	Nodiff	-0.763371	0.136391	Nodiff	-0.202713	0.686096
Bol4CL37	Nodiff	0.120191	0.319059	Nodiff	-0.179338	0.562295	Nodiff	0.163262	0.551497	Nodiff	-0.109897	0.666901
Bol4CL38	Nodiff	0.954212	1.02513e-06	Nodiff	0.457418	0.00735222	Nodiff	0.416813	0.182246	Nodiff	0.542327	0.125676
Bol4CL39	Nodiff	-0.340806	0.0576734	Nodiff	0.116312	0.555256	Nodiff	0.0179	0.969913	Nodiff	0.0118649	0.920108
Bol4CL40	Nodiff	0.310305	0.1978	Nodiff	-0.00663857	0.979912	Nodiff	-0.540176	0.193031	Nodiff	0.383163	0.389077
Bol4CL41	Up Regulation	4.107	9.41671e-49	Up Regulation	4.66818	3.15406e-11	Up Regulation	6.09338	3.06431e-05	Up Regulation	4.54655	1.41664e-17
Bol4CL42	Nodiff	0.430956	0.0253071	Nodiff	0.651299	0.0234638	Nodiff	-0.202144	0.617721	Up Regulation	1.12144	0.0284746
Bol4CL43	Nodiff	-	1	Nodiff	-0.195205	1	-	-	-	Nodiff	Inf	0.99371
